# Supplementary material for: Dysfunction of Sister Chromatids Separation Promotes Progression of Hepatocellular Carcinoma According to Analysis of Gene Expression Profiling
Source: Front Physiol. 2018 Jul 27;9:1019. doi: 10.3389/fphys.2018.01019 (PMC6072861; doi:10.3389/fphys.2018.01019)
Supplement: TABLE S1 — Samples detail. [file Table_1.XLSX]

## Sheet: Sheet1
LCS ID	ID	Affy_GSM	Tissue Type	Predicted risk Metastasis Signature	Gender	Age	HBV viral status	ALT(>/<=50U/L)	Main Tumor Size (>/<=5 cm)	Multinodular	Cirrhosis	TNM staging	BCLC staging	CLIP staging	AFP (>/<=300ng/ml)	Survival status	Survival months	Recurr status	Recurr months
LCS_079A	02-271	GSM362958	Tumor	low	M	56	CC	low	large	N	Y	II	A	0	low	1	28.2	1	28.2
LCS_092A	02-301	GSM362959	Tumor	high	M	45	AVR-CC	high	small	N	Y	I	A	1	high	1	9.5	1	9.5
LCS_101A	02-321	GSM362960	Tumor	high	M	21	CC	high	small	N	Y	II	A	1	high	0	66.1	0	66.1
LCS_079B	02-271	GSM362961	Non-Tumor
LCS_092B	02-301	GSM362962	Non-Tumor
LCS_101B	02-321	GSM362963	Non-Tumor
LCS_083A	02-284	GSM362964	Tumor	low	M	50	CC	high	small	N	Y	I	A	0	low	0	67.4	0	67.4
LCS_095A	02-307	GSM362965	Tumor	high	M	57	CC	low	large	N	N	II	A	0	low	0	66.6	0	66.6
LCS_102A	02-323	GSM362966	Tumor	low	M	58	AVR-CC	high	small	N	Y	I	A	0	low	0	66.1	0	66.1
LCS_083B	02-284	GSM362967	Non-Tumor
LCS_095B	02-307	GSM362968	Non-Tumor
LCS_102B	02-323	GSM362969	Non-Tumor
LCS_085A	02-286	GSM362970	Tumor	low	M	39	CC	low	small	N	N	I	0	0	low	0	67.3	0	67.3
LCS_096A	02-309	GSM362971	Tumor	low	M	52	AVR-CC	high	small	N	Y	I	A	2	high	1	48.1	1	40.4
LCS_103A	02-325	GSM362972	Tumor	low	M	45	CC	low	small	N	Y	I	0	0	low	0	66	0	66
LCS_085B	02-286	GSM362973	Non-Tumor
LCS_096B	02-309	GSM362974	Non-Tumor
LCS_103B	02-325	GSM362975	Non-Tumor
LCS_091A	02-298	GSM362976	Tumor	low	M	50	CC	high	small	N	Y	I	A	0	low	0	67	1	51.1
LCS_099A	02-315	GSM362977	Tumor	low	M	41	CC	low	large	N	Y	I	A	0	low	0	66.3	0	66.3
LCS_105A	02-337	GSM362978	Tumor	low	M	61	AVR-CC	high	small	N	Y	I	A	1	low	1	28.8	1	28.8
LCS_091B	02-298	GSM362979	Non-Tumor
LCS_099B	02-315	GSM362980	Non-Tumor
LCS_105B	02-337	GSM362981	Non-Tumor
LCS_122A	02-380	GSM362982	Tumor	high	M	39	CC	high	small	N	Y	I	A	0	low	0	64.6	0	64.6
LCS_130A	02-429	GSM362984	Tumor	low	M	49	CC	low	small	N	Y	II	A	0	low	0	51.4	0	51.4
LCS_123A	02-384	GSM362986	Tumor	high	M	55	AVR-CC	low	small	N	Y	II	0	0	low	0	64.5	0	64.5
LCS_135A	02-445	GSM362988	Tumor	low	F	52	AVR-CC	low	small	N	Y	I	0	1	high	0	51.1	0	51.1
LCS_123B	02-384	GSM362989	Non-Tumor
LCS_135B	02-445	GSM362991	Non-Tumor
LCS_125A	02-396	GSM362992	Tumor	low	F	41	CC	high	large	N	Y	I	A	1	.	0	64.3	0	64.3
LCS_127A	02-423	GSM362993	Tumor	low	M	50	CC	low	small	N	Y	I	A	1	high	0	3.8	1	3.8
LCS_136A	02-447	GSM362994	Tumor	low	M	49	CC	low	small	N	Y	II	A	1	high	0	54.8	1	54.8
LCS_125B	02-396	GSM362995	Non-Tumor
LCS_127B	02-423	GSM362996	Non-Tumor
LCS_136B	02-447	GSM362997	Non-Tumor
LCS_122B	02-380	GSM362998	Non-Tumor
LCS_130B	02-429	GSM362999	Non-Tumor
LCS_212B	03-235	GSM363001	Non-Tumor
LCS_180B	03-139	GSM363002	Non-Tumor
LCS_183B	03-162	GSM363003	Non-Tumor
LCS_153B	03-025	GSM363004	Non-Tumor
LCS_018B	03-051	GSM363006	Non-Tumor
LCS_188A	03-180	GSM363008	Tumor	high	F	50	CC	low	small	Y	Y	II	B	1	low	0	58.4	1	23.6
LCS_185A	03-165	GSM363009	Tumor	high	M	50	CC	high	large	N	Y	II	A	1	high	0	58.9	0	58.9
LCS_154A	03-033	GSM363010	Tumor	high	M	47	CC	high	large	N	Y	I	A	1	.	0	62	0	62
LCS_120A	02-370	GSM363011	Tumor	high	M	57	CC	low	small	Y	Y	II	B	2	high	1	17.6	1	9.1
LCS_286A	03-422	GSM363012	Tumor	low	M	61	CC	low	large	N	Y	I	A	0	low	1	4.5	1	4.5
LCS_086A	02-287	GSM363013	Tumor	high	M	58	CC	high	small	N	Y	II	A	1	high	1	7.7	1	7.7
LCS_177A	03-131	GSM363015	Tumor	high	M	39	CC	low	large	N	N	I	A	1	high	0	59.7	0	59.7
LCS_140A	02-455	GSM363016	Tumor	low	M	44	AVR-CC	low	large	Y	Y	IIIA	B	1	low	0	2	0	2
LCS_035A	03-186	GSM363017	Tumor	high	M	50	AVR-CC	low	large	Y	Y	IIIB	B	2	low	1	12.7	1	8.4
LCS_188B	03-180	GSM363018	Non-Tumor
LCS_185B	03-165	GSM363019	Non-Tumor
LCS_154B	03-033	GSM363020	Non-Tumor
LCS_120B	02-370	GSM363021	Non-Tumor
LCS_286B	03-422	GSM363022	Non-Tumor
LCS_238B	03-285	GSM363023	Non-Tumor
LCS_086B	02-287	GSM363024	Non-Tumor
LCS_177B	03-131	GSM363026	Non-Tumor
LCS_035B	03-186	GSM363027	Non-Tumor
LCS_275B	03-439	GSM363028	Non-Tumor
LCS_132A	02-431	GSM363029	Tumor	high	M	48	CC	low	small	N	Y	I	A	0	low	0	51.3	0	51.3
LCS_205A	03-226	GSM363030	Tumor	high	M	58	CC	high	small	N	Y	IIIA	A	2	high	1	4.5	1	4.5
LCS_274A	03-438	GSM363031	Tumor	low	M	58	CC	low	small	N	Y	II	A	0	low	0	52.8	1	20.8
LCS_159A	03-049	GSM363032	Tumor	high	M	52	CC	low	large	N	Y	IIIB	A	1	high	0	24.9	0	24.9
LCS_150A	03-017	GSM363033	Tumor	high	M	63	AVR-CC	low	small	N	Y	I	A	1	high	1	36.4	1	36
LCS_014A	03-062	GSM363034	Tumor	low	F	30	CC	low	small	N	N	I	A	0	low	1	45.9	1	45.9
LCS_227A	03-270	GSM363035	Tumor	low	M	40	CC	high	large	N	Y	I	A	0	low	0	56.1	1	24.6
LCS_283A	03-460	GSM363036	Tumor	low	M	65	CC	high	small	N	Y	II	A	1	low	1	32.7	1	4.6
LCS_162A	03-057	GSM363037	Tumor	high	M	54	AVR-CC	low	small	N	Y	I	A	0	low	0	61.2	0	61.2
LCS_104A	02-335	GSM363038	Tumor	low	M	41	CC	low	small	N	Y	II	A	0	low	1	15.1	1	5.8
LCS_272A	03-434	GSM363039	Tumor	low	M	54	N	low	large	N	Y	I	A	0	low	0	52.8	0	52.8
LCS_132B	02-431	GSM363040	Non-Tumor
LCS_205B	03-226	GSM363041	Non-Tumor
LCS_274B	03-438	GSM363042	Non-Tumor
LCS_159B	03-049	GSM363043	Non-Tumor
LCS_227B	03-270	GSM363044	Non-Tumor
LCS_046B	03-311	GSM363045	Non-Tumor
LCS_283B	03-460	GSM363046	Non-Tumor
LCS_272B	03-434	GSM363047	Non-Tumor
LCS_237A	03-284	GSM363048	Tumor	low	M	50	AVR-CC	low	large	Y	Y	IIIA	B	2	high	1	20.3	1	20.3
LCS_152A	03-024	GSM363049	Tumor	high	M	45	AVR-CC	low	.	N	Y	I	A	0	high	0	62.4	0	62.4
LCS_209A	03-231	GSM363051	Tumor	high	M	43	CC	low	large	Y	Y	IIIA	B	2	high	0	20.6	0	20.6
LCS_211A	03-234	GSM363053	Tumor	low	F	57	CC	low	small	N	Y	I	A	0	low	0	57	0	57
LCS_230A	03-274	GSM363055	Tumor	high	F	55	CC	low	large	N	Y	I	A	1	high	0	7.3	0	7.3
LCS_262A	03-397	GSM363056	Tumor	high	F	59	AVR-CC	high	small	Y	Y	II	B	2	high	1	19.2	1	19.2
LCS_144A	02-459	GSM363057	Tumor	high	M	63	CC	high	small	Y	Y	II	A	1	low	1	60.5	1	22.8
LCS_158B	03-047	GSM363058	Non-Tumor
LCS_237B	03-284	GSM363059	Non-Tumor
LCS_152B	03-024	GSM363060	Non-Tumor
LCS_209B	03-231	GSM363062	Non-Tumor
LCS_211B	03-234	GSM363064	Non-Tumor
LCS_230B	03-274	GSM363066	Non-Tumor
LCS_262B	03-397	GSM363067	Non-Tumor
LCS_144B	02-459	GSM363068	Non-Tumor
LCS_212A	03-235	GSM363070	Tumor	high	M	50	.	high	large	N	Y	.	.	.	high	0	57	0	57
LCS_180A	03-139	GSM363071	Tumor	low	M	35	CC	low	large	Y	Y	IIIB	C	3	high	1	13.8	1	13.8
LCS_183A	03-162	GSM363072	Tumor	low	M	49	CC	low	small	N	N	I	A	0	low	0	10.4	0	10.4
LCS_153A	03-025	GSM363073	Tumor	high	M	41	CC	low	small	N	Y	II	A	1	high	1	26.5	1	21.8
LCS_018A	03-051	GSM363075	Tumor	low	F	54	CC	low	large	N	Y	IIIB	C	1	low	1	18	1	18
LCS_275A	03-439	GSM363077	Tumor	low	M	40	CC	low	small	N	Y	I	0	1	high	0	52.7	0	52.7
LCS_118A	02-363	GSM363079	Tumor	high	M	53	CC	high	large	N	Y	IIIA	C	2	high	1	7.8	1	5.2
LCS_234A	03-280	GSM363081	Tumor	high	M	34	CC	high	large	N	Y	IIIA	C	1	low	1	5.2	1	0.1
LCS_210A	03-233	GSM363082	Tumor	low	M	64	CC	low	small	N	Y	II	0	0	low	0	57	0	57
LCS_265A	03-407	GSM363083	Tumor	high	M	45	AVR-CC	low	small	N	N	I	0	0	low	0	53.3	0	53.3
LCS_149A	03-015	GSM363084	Tumor	low	M	67	CC	high	large	N	Y	I	A	0	low	0	62.6	1	48
LCS_040A	03-215	GSM363085	Tumor	high	M	49	CC	high	large	Y	Y	IIIA	B	2	high	1	54.8	1	46.3
LCS_169A	03-093	GSM363086	Tumor	low	M	44	AVR-CC	low	small	Y	Y	II	A	2	high	0	60.5	0	60.5
LCS_256A	03-374	GSM363087	Tumor	low	M	40	N	low	small	N	Y	I	A	1	high	0	54	1	18.5
LCS_190B	03-187	GSM363089	Non-Tumor
LCS_118B	02-363	GSM363090	Non-Tumor
LCS_234B	03-280	GSM363092	Non-Tumor
LCS_210B	03-233	GSM363093	Non-Tumor
LCS_265B	03-407	GSM363094	Non-Tumor
LCS_149B	03-015	GSM363095	Non-Tumor
LCS_040B	03-215	GSM363096	Non-Tumor
LCS_169B	03-093	GSM363097	Non-Tumor
LCS_213A	03-237	GSM363098	Tumor	high	M	60	AVR-CC	low	small	N	Y	II	0	1	high	0	56.9	1	21.3
LCS_164A	03-061	GSM363100	Tumor	high	M	56	CC	low	large	N	Y	IIIB	C	4	high	1	3.4	1	1.5
LCS_223A	03-263	GSM363101	Tumor	high	M	50	CC	low	small	N	Y	I	A	1	high	0	56.3	0	56.3
LCS_245A	03-314	GSM363102	Tumor	low	M	49	CC	low	large	N	Y	II	A	0	low	1	37.9	1	37.9
LCS_281B	03-453	GSM363103	Non-Tumor
LCS_191A	03-188	GSM363105	Tumor	high	M	36	AVR-CC	high	small	N	Y	II	A	1	low	0	9.5	1	9.5
LCS_171A	03-102	GSM363106	Tumor	high	M	53	N	low	large	N	Y	IIIA	C	2	high	1	14.6	1	14.6
LCS_249A	03-336	GSM363107	Tumor	low	F	71	AVR-CC	low	small	N	Y	I	A	1	high	1	7	1	7
LCS_213B	03-237	GSM363110	Non-Tumor
LCS_164B	03-061	GSM363112	Non-Tumor
LCS_245B	03-314	GSM363113	Non-Tumor
LCS_094B	02-304	GSM363114	Non-Tumor
LCS_094A	02-304	GSM363115	Tumor	low	M	74	CC	low	small	N	Y	I	A	0	low	0	66.6	0	66.6
LCS_191B	03-188	GSM363116	Non-Tumor
LCS_171B	03-102	GSM363117	Non-Tumor
LCS_249B	03-336	GSM363118	Non-Tumor
LCS_131A	02-430	GSM363121	Tumor	high	M	39	CC	high	small	Y	Y	IIIC	C	3	high	0	51.2	0	51.2
LCS_241A	03-295	GSM363122	Tumor	low	M	49	AVR-CC	high	small	N	Y	I	A	0	low	0	55.4	0	55.4
LCS_074A	03-398	GSM363124	Tumor	low	M	67	CC	low	small	N	Y	I	A	0	.	0	53.5	0	53.5
LCS_160A	03-054	GSM363125	Tumor	high	M	43	AVR-CC	low	large	N	Y	II	A	1	high	1	16.5	1	16.5
LCS_179A	03-138	GSM363126	Tumor	high	M	65	CC	low	large	N	Y	IIIB	A	1	high	0	59.5	1	59.5
LCS_134A	02-437	GSM363127	Tumor	high	M	55	CC	low	small	N	Y	II	A	1	high	1	22.2	1	14.6
LCS_224A	03-265	GSM363129	Tumor	high	M	34	CC	low	large	Y	Y	IIIA	C	3	high	1	3.5	1	3.2
LCS_078A	02-269	GSM363130	Tumor	low	M	72	CC	low	large	N	Y	II	A	0	low	0	61.8	0	61.8
LCS_131B	02-430	GSM363131	Non-Tumor
LCS_201B	03-220	GSM363132	Non-Tumor
LCS_074B	03-398	GSM363134	Non-Tumor
LCS_160B	03-054	GSM363135	Non-Tumor
LCS_179B	03-138	GSM363136	Non-Tumor
LCS_134B	02-437	GSM363137	Non-Tumor
LCS_009B	02-409	GSM363138	Non-Tumor
LCS_224B	03-265	GSM363140	Non-Tumor
LCS_078B	02-269	GSM363141	Non-Tumor
LCS_093A	02-302	GSM363142	Tumor	low	M	28	CC	high	small	Y	Y	II	B	2	high	1	46.1	1	46.1
LCS_253A	03-350	GSM363143	Tumor	high	F	48	CC	low	small	N	Y	II	0	0	low	1	32.6	1	32.6
LCS_279A	03-450	GSM363144	Tumor	high	M	72	N	low	small	N	Y	I	A	0	low	0	51.1	0	51.1
LCS_008A	02-416	GSM363145	Tumor	high	M	43	CC	high	small	N	N	I	A	0	low	1	33	1	26.4
LCS_049A	03-317	GSM363146	Tumor	high	M	50	CC	high	large	Y	Y	IIIA	C	2	low	0	54.9	0	54.9
LCS_281A	03-453	GSM363148	Tumor	high	M	64	CC	high	small	N	Y	II	A	2	high	0	52.4	1	11.8
LCS_156A	03-042	GSM363149	Tumor	low	M	53	CC	low	large	N	N	I	A	0	low	0	14.4	0	14.4
LCS_282A	03-456	GSM363150	Tumor	high	M	68	CC	low	large	N	Y	II	A	1	high	1	3.3	1	3.3
LCS_090A	02-295	GSM363151	Tumor	low	F	70	CC	low	small	Y	Y	II	A	1	low	0	67.1	0	67.1
LCS_151A	03-023	GSM363152	Tumor	low	M	39	CC	high	large	Y	Y	IIIA	C	4	high	1	8.3	1	8.3
LCS_253B	03-350	GSM363153	Non-Tumor
LCS_279B	03-450	GSM363154	Non-Tumor
LCS_008B	02-416	GSM363155	Non-Tumor
LCS_172B	03-105	GSM363156	Non-Tumor
LCS_291B	AN	GSM363158	Non-Tumor
LCS_156B	03-042	GSM363160	Non-Tumor
LCS_282B	03-456	GSM363161	Non-Tumor
LCS_090B	02-295	GSM363162	Non-Tumor
LCS_151B	03-023	GSM363163	Non-Tumor
LCS_259A	03-383	GSM363168	Tumor	low	M	51	CC	low	large	Y	Y	IIIA	B	1	low	0	53.8	0	53.8
LCS_010A	02-424	GSM363169	Tumor	high	M	45	AVR-CC	high	large	Y	Y	IIIA	B	2	high	0	39.4	0	39.4
LCS_264A	03-405	GSM363170	Tumor	low	M	59	CC	low	small	N	Y	I	0	0	low	0	53.3	0	53.3
LCS_264B	03-405	GSM363171	Non-Tumor
LCS_163A	03-058	GSM363172	Tumor	high	M	67	CC	high	small	N	Y	II	A	0	low	1	6.7	1	6.7
LCS_163B	03-058	GSM363173	Non-Tumor
LCS_089A	02-291	GSM363174	Tumor	high	M	48	CC	high	small	Y	Y	II	A	2	high	0	67.1	0	67.1
LCS_089B	02-291	GSM363175	Non-Tumor
LCS_143A	02-458	GSM363176	Tumor	low	F	65	CC	low	small	N	Y	I	A	0	low	0	50.7	0	50.7
LCS_143B	02-458	GSM363177	Non-Tumor
LCS_199A	03-218	GSM363178	Tumor	high	M	42	CC	low	small	N	N	II	A	0	low	0	57.3	1	41.6
LCS_199B	03-218	GSM363179	Non-Tumor
LCS_278A	03-444	GSM363182	Tumor	low	M	50	CC	low	small	N	Y	I	A	0	low	0	52.7	0	52.7
LCS_278B	03-444	GSM363183	Non-Tumor
LCS_119A	02-366	GSM363184	Tumor	high	M	34	AVR-CC	high	large	Y	Y	IIIA	B	1	low	0	16.3	0	16.3
LCS_119B	02-366	GSM363185	Non-Tumor
LCS_184A	03-164	GSM363186	Tumor	low	M	45	AVR-CC	low	small	N	Y	II	A	0	low	1	7.6	1	7.6
LCS_184B	03-164	GSM363187	Non-Tumor
LCS_203A	03-223	GSM363188	Tumor	low	M	35	AVR-CC	high	small	N	Y	II	A	0	low	0	57.3	1	46.3
LCS_203B	03-223	GSM363189	Non-Tumor
LCS_178A	03-133	GSM363190	Tumor	high	M	41	AVR-CC	high	small	N	Y	II	A	1	low	0	4.8	1	2.7
LCS_178B	03-133	GSM363191	Non-Tumor
LCS_284A	03-467	GSM363192	Tumor	low	M	50	CC	high	small	N	Y	I	0	0	low	0	52.2	0	52.2
LCS_284B	03-467	GSM363193	Non-Tumor
LCS_108A	02-345	GSM363194	Tumor	high	M	44	AVR-CC	high	small	Y	Y	II	B	2	high	0	4.5	0	4.5
LCS_261B	03-394	GSM363195	Non-Tumor
LCS_043A	03-208	GSM363196	Tumor	low	M	42	CC	high	small	N	Y	I	A	0	low	0	57.7	1	51.1
LCS_043B	03-208	GSM363197	Non-Tumor
LCS_174A	03-112	GSM363202	Tumor	low	M	33	CC	low	small	N	Y	I	A	0	low	0	60	1	6.7
LCS_174B	03-112	GSM363203	Non-Tumor
LCS_166A	03-081	GSM363204	Tumor	high	M	53	CC	high	large	N	Y	IIIA	C	2	high	1	14.1	1	8.4
LCS_193A	03-195	GSM363205	Tumor	low	M	70	CC	low	small	N	N	I	0	0	high	0	58	0	58
LCS_193B	03-195	GSM363206	Non-Tumor
LCS_215A	03-243	GSM363207	Tumor	high	M	53	CC	low	large	N	Y	I	A	1	high	1	53.3	1	53.3
LCS_215B	03-243	GSM363208	Non-Tumor
LCS_021A	03-077	GSM363209	Tumor	low	F	45	CC	low	small	N	Y	I	A	1	high	0	60.8	0	60.8
LCS_021B	03-077	GSM363210	Non-Tumor
LCS_129A	02-428	GSM363211	Tumor	high	M	61	CC	high	large	Y	Y	IIIA	C	3	high	1	8.9	1	8.9
LCS_129B	02-428	GSM363212	Non-Tumor
LCS_198A	03-211	GSM363213	Tumor	low	M	50	N	high	large	N	N	II	C	0	low	0	57.6	1	2.9
LCS_198B	03-211	GSM363214	Non-Tumor
LCS_084A	02-285	GSM363215	Tumor	low	M	48	CC	low	small	N	Y	I	0	1	high	0	18.6	0	18.6
LCS_084B	02-285	GSM363216	Non-Tumor
LCS_250A	03-342	GSM363217	Tumor	high	M	58	CC	low	small	Y	N	IIIC	C	1	low	0	54.5	0	54.5
LCS_011A	02-461	GSM363218	Tumor	high	M	48	CC	low	large	N	Y	IIIB	A	3	high	1	15.2	1	3.9
LCS_108B	02-345	GSM363219	Non-Tumor
LCS_011B	02-461	GSM363221	Non-Tumor
LCS_219A	03-255	GSM363222	Tumor	low	M	59	AVR-CC	high	small	N	Y	I	A	0	low	0	48.4	1	49.1
LCS_219B	03-255	GSM363223	Non-Tumor
LCS_194A	03-199	GSM363224	Tumor	low	M	70	CC	low	small	N	Y	I	A	1	high	0	57.9	1	13.1
LCS_194B	03-199	GSM363225	Non-Tumor
LCS_170A	03-098	GSM363226	Tumor	low	M	54	AVR-CC	high	large	N	Y	IIIC	C	0	low	0	60.4	1	19.4
LCS_170B	03-098	GSM363227	Non-Tumor
LCS_204A	03-225	GSM363228	Tumor
LCS_204B	03-225	GSM363229	Non-Tumor
LCS_261A	03-394	GSM363230	Tumor	low	M	40	CC	high	large	N	Y	II	A	0	low	0	4.8	0	4.8
LCS_195A	03-200	GSM363232	Tumor	low	M	49	AVR-CC	low	small	N	N	II	A	0	low	0	57.9	1	30.7
LCS_195B	03-200	GSM363233	Non-Tumor
LCS_200B	03-219	GSM363234	Non-Tumor
LCS_206A	03-227	GSM363235	Tumor	high	M	41	CC	low	large	Y	Y	III	B	2	high	0	32.8	0	32.8
LCS_206B	03-227	GSM363236	Non-Tumor
LCS_161B	03-055	GSM363238	Non-Tumor
LCS_145A	02-460	GSM363239	Tumor	high	M	54	AVR-CC	high	small	Y	Y	II	A	1	low	1	42.2	1	6.8
LCS_145B	02-460	GSM363240	Non-Tumor
LCS_236A	03-282	GSM363243	Tumor	low	M	69	CC	low	small	N	Y	I	A	1	low	0	55.8	0	55.8
LCS_236B	03-282	GSM363244	Non-Tumor
LCS_270A	03-425	GSM363247	Tumor	low	M	44	CC	high	small	N	N	I	A	0	low	0	52.9	0	52.9
LCS_270B	03-425	GSM363248	Non-Tumor
LCS_182A	03-151	GSM363249	Tumor	high	F	60	CC	low	small	N	Y	II	A	1	high	0	59.2	0	59.2
LCS_182B	03-151	GSM363250	Non-Tumor
LCS_197B	03-210	GSM363252	Non-Tumor
LCS_173B	03-108	GSM363253	Non-Tumor
LCS_240B	03-291	GSM363254	Non-Tumor
LCS_266B	03-416	GSM363255	Non-Tumor
LCS_167B	03-087	GSM363256	Non-Tumor
LCS_032B	03-148	GSM363258	Non-Tumor
LCS_050B	03-319	GSM363259	Non-Tumor
LCS_285B	03-468	GSM363260	Non-Tumor
LCS_031B	03-141	GSM363261	Non-Tumor
LCS_189A	03-182	GSM363263	Tumor	high	M	39	AVR-CC	high	large	N	Y	IIIA	C	2	high	1	3	1	3
LCS_277A	03-443	GSM363264	Tumor	low	M	43	CC	high	large	Y	Y	III	B	1	low	1	17.8	1	17.8
LCS_117A	02-361	GSM363265	Tumor	high	M	41	CC	low	small	Y	Y	II	A	1	low	0	65.1	0	65.1
LCS_267A	03-418	GSM363266	Tumor	low	M	35	CC	high	small	N	Y	IIIB	C	1	low	1	2.5	1	1.5
LCS_100A	02-318	GSM363267	Tumor	low	M	54	CC	low	small	Y	Y	II	A	1	low	1	47.9	1	13.4
LCS_228A	03-272	GSM363268	Tumor	high	M	56	AVR-CC	low	small	N	Y	I	A	1	high	0	56	0	56
LCS_268A	03-419	GSM363271	Tumor	high	M	52	CC	low	large	N	Y	IIIC	C	0	low	0	28.7	0	28.7
LCS_222A	03-262	GSM363272	Tumor	low	M	65	CC	low	large	Y	Y	II	A	2	high	0	56.3	0	56.3
LCS_192A	03-192	GSM363273	Tumor	low	M	56	CC	high	small	N	Y	I	A	0	low	0	58	0	58
LCS_175A	03-125	GSM363275	Tumor	low	F	67	CC	high	small	Y	Y	IIIB	A	1	low	0	59.8	0	59.8
LCS_277B	03-443	GSM363276	Non-Tumor
LCS_117B	02-361	GSM363277	Non-Tumor
LCS_267B	03-418	GSM363278	Non-Tumor
LCS_100B	02-318	GSM363279	Non-Tumor
LCS_228B	03-272	GSM363280	Non-Tumor
LCS_268B	03-419	GSM363283	Non-Tumor
LCS_222B	03-262	GSM363284	Non-Tumor
LCS_192B	03-192	GSM363285	Non-Tumor
LCS_248A	03-334	GSM363290	Tumor	high	F	63	CC	high	small	N	Y	I	0	0	low	0	54.7	0	54.7
LCS_121A	02-375	GSM363291	Tumor	low	M	54	CC	high	small	N	Y	I	A	0	low	1	50.1	1	43.2
LCS_157A	03-043	GSM363293	Tumor	low	M	54	CC	high	small	N	Y	I	A	0	low	0	61.5	1	27.9
LCS_148A	03-012	GSM363294	Tumor	high	M	25	AVR-CC	low	small	Y	Y	II	A	2	high	0	62.6	0	62.6
LCS_126A	02-415	GSM363297	Tumor	high	F	58	.	low	large	N	Y	IIIB	A	1	high	0	3	0	3
LCS_260A	03-387	GSM363298	Tumor	high	M	52	CC	low	small	N	N	I	A	1	high	0	53.6	1	40.1
LCS_223B	03-263	GSM363299	Non-Tumor
LCS_121B	02-375	GSM363302	Non-Tumor
LCS_157B	03-043	GSM363304	Non-Tumor
LCS_148B	03-012	GSM363305	Non-Tumor
LCS_260B	03-387	GSM363308	Non-Tumor
LCS_247A	03-316	GSM363309	Tumor	high	M	34	CC	low	small	N	Y	II	0	0	low	1	53	1	53
LCS_088A	02-290	GSM363310	Tumor	high	M	41	AVR-CC	high	small	N	Y	II	A	0	low	1	23.5	1	23.5
LCS_243A	03-303	GSM363312	Tumor	low	F	53	CC	high	small	N	Y	II	A	0	low	0	55.3	0	55.3
LCS_165A	03-073	GSM363313	Tumor	low	M	71	CC	low	large	N	Y	II	A	0	low	0	36.6	1	36.6
LCS_208A	03-230	GSM363314	Tumor	low	F	48	AVR-CC	low	small	Y	N	II	A	2	high	0	57.1	0	57.1
LCS_110A	02-347	GSM363315	Tumor	low	M	43	CC	high	small	N	Y	II	A	1	high	0	65.4	0	65.4
LCS_146A	02-462	GSM363317	Tumor	high	M	58	CC	high	small	N	Y	I	0	1	high	0	62.8	1	8
LCS_247B	03-316	GSM363318	Non-Tumor
LCS_243B	03-303	GSM363320	Non-Tumor
LCS_165B	03-073	GSM363321	Non-Tumor
LCS_208B	03-230	GSM363322	Non-Tumor
LCS_110B	02-347	GSM363323	Non-Tumor
LCS_146B	02-462	GSM363325	Non-Tumor
LCS_147A	02-466	GSM363326	Tumor	high	M	37	CC	high	small	N	Y	I	A	2	high	1	37.2	0	37.2
LCS_173A	03-108	GSM363327	Tumor	low	M	52	AVR-CC	high	small	N	Y	I	A	0	low	0	60.1	0	60.1
LCS_240A	03-291	GSM363328	Tumor	low	M	63	AVR-CC	low	large	N	Y	I	A	0	high	1	12	1	12
LCS_266A	03-416	GSM363329	Tumor	low	M	56	AVR-CC	low	small	N	Y	I	A	0	low	0	53.2	0	53.2
LCS_167A	03-087	GSM363330	Tumor	high	M	50	CC	low	large	N	Y	I	A	0	low	1	12.6	1	12.6
LCS_032A	03-148	GSM363332	Tumor	high	M	54	AVR-CC	low	large	N	Y	I	A	1	high	1	12.6	1	2.5
LCS_050A	03-319	GSM363333	Tumor	high	M	48	CC	low	large	N	Y	II	A	1	high	1	13.5	1	13.5
LCS_285A	03-468	GSM363334	Tumor
LCS_031A	03-141	GSM363335	Tumor	low	M	45	CC	low	small	N	Y	I	A	0	low	0	59.4	0	59.4
LCS_106A	02-339	GSM363337	Tumor	high	F	53	CC	low	small	N	Y	I	A	1	high	0	65.5	0	65.5
LCS_106B	02-339	GSM363338	Non-Tumor
LCS_107A	02-344	GSM363339	Tumor	high	F	49	AVR-CC	high	small	N	Y	II	0	1	high	0	65.4	0	65.4
LCS_107B	02-344	GSM363340	Non-Tumor
LCS_109A	02-346	GSM363341	Tumor	high	M	32	CC	low	large	N	Y	II	A	1	high	0	65.4	0	65.4
LCS_109B	02-346	GSM363342	Non-Tumor
LCS_116A	02-359	GSM363343	Tumor	low	F	30	CC	low	small	N	N	I	A	1	high	0	65.1	0	65.1
LCS_137A	02-448	GSM363344	Tumor	low	F	52	CC	low	small	N	Y	II	A	0	low	0	38.7	0	38.7
LCS_137B	02-448	GSM363345	Non-Tumor
LCS_138A	02-452	GSM363346	Tumor	low	M	51	AVR-CC	high	large	N	Y	IIIB	A	0	low	1	14.3	1	7.3
LCS_138B	02-452	GSM363347	Non-Tumor
LCS_139A	02-454	GSM363348	Tumor	high	M	41	CC	high	small	N	Y	I	A	0	low	0	14.3	1	4.2
LCS_139B	02-454	GSM363349	Non-Tumor
LCS_142A	02-457	GSM363350	Tumor	high	M	43	CC	low	large	N	Y	I	A	1	high	0	62.9	0	62.9
LCS_142B	02-457	GSM363351	Non-Tumor
LCS_207A	03-228	GSM363354	Tumor	high	M	66	N	low	large	N	Y	I	A	1	high	1	10.4	1	10.4
LCS_231A	03-277	GSM363355	Tumor	high	M	53	CC	low	small	N	Y	II	A	0	low	1	9.1	1	6.2
LCS_231B	03-277	GSM363356	Non-Tumor
LCS_251A	03-343	GSM363357	Tumor	high	F	47	AVR-CC	low	large	N	Y	II	A	0	low	1	8.8	1	8.8
LCS_263A	03-404	GSM363360	Tumor	low	M	71	CC	low	small	N	Y	I	A	0	high	0	53.3	0	53.3
LCS_263B	03-404	GSM363361	Non-Tumor
LCS_269A	03-424	GSM363362	Tumor	low	M	53	CC	low	small	N	Y	II	A	0	low	1	5.8	1	5.8
LCS_269B	03-424	GSM363363	Non-Tumor
LCS_273A	03-435	GSM363364	Tumor	low	M	49	CC	low	small	N	Y	I	A	0	low	1	27.1	1	10.2
LCS_273B	03-435	GSM363365	Non-Tumor
LCS_289A	03-457	GSM363366	Tumor	low	M	73	CC	low	large	N	Y	I	A	0	low	0	52.3	0	52.3
LCS_289B	03-457	GSM363367	Non-Tumor
LCS_290A	03-469	GSM363368	Tumor	low	M	66	.	high	small	N	Y	.	.	.	high	1	15.4	1	11
LCS_290B	03-469	GSM363369	Non-Tumor
LCS_093B	02-302	GSM363370	Non-Tumor
LCS_097A	02-313	GSM363371	Tumor	low	F	69	CC	high	small	N	Y	I	A	0	low	0	66.3	0	66.3
LCS_097B	02-313	GSM363372	Non-Tumor
LCS_104B	02-335	GSM363373	Non-Tumor
LCS_140B	02-455	GSM363374	Non-Tumor
LCS_150B	03-017	GSM363375	Non-Tumor
LCS_158A	03-047	GSM363376	Tumor	low	M	62	CC	high	small	N	Y	I	0	0	low	0	61.5	0	61.5
LCS_161A	03-055	GSM363378	Tumor	high	M	47	AVR-CC	low	small	N	Y	I	A	0	low	1	31.9	1	13.3
LCS_162B	03-057	GSM363380	Non-Tumor
LCS_014B	03-062	GSM363381	Non-Tumor
LCS_166B	03-081	GSM363382	Non-Tumor
LCS_172A	03-105	GSM363384	Tumor	high	M	43	AVR-CC	high	small	N	Y	II	A	0	low	1	51.6	1	51.6
LCS_197A	03-210	GSM363386	Tumor	high	M	61	CC	low	large	N	Y	IIIA	C	2	high	1	10	1	1.9
LCS_200A	03-219	GSM363388	Tumor	high	F	58	CC	high	small	N	Y	I	0	0	low	0	57.3	1	11.6
LCS_201A	03-220	GSM363391	Tumor	low	M	55	CC	low	small	N	Y	II	0	0	low	0	57.3	1	21.5
LCS_216A	03-244	GSM363393	Tumor	high	M	46	AVR-CC	low	small	Y	Y	IIIA	C	3	high	1	4	1	4
LCS_216B	03-244	GSM363397	Non-Tumor
LCS_238A	03-285	GSM363400	Tumor	low	M	58	CC	low	small	N	Y	II	A	0	low	0	55.6	1	19.1
LCS_241B	03-295	GSM363402	Non-Tumor
LCS_046A	03-311	GSM363404	Tumor	low	M	46	CC	low	large	N	Y	IIIA	C	4	high	1	12	1	12
LCS_248B	03-334	GSM363407	Non-Tumor
LCS_259B	03-383	GSM363417	Non-Tumor
X02_342A	02-342	GSM712532	Tumor
X02_342B	02-342	GSM712533	Non-Tumor
X02_362A	02-362	GSM712534	Tumor
X02_362B	02-362	GSM712535	Non-Tumor
LCS_003B	02-387	GSM712536	Non-Tumor
LCS_006B	02-402	GSM712537	Non-Tumor
LCS_026B	03-116	GSM712538	Non-Tumor
LCS_128B	02-427	GSM712539	Non-Tumor
LCS_168B	03-089	GSM712540	Non-Tumor
LCS_181B	03-147	GSM712541	Non-Tumor
LCS_190A	03-187	GSM712542	Tumor	high	M	61	CC	low	small	N	Y	IIIA	C	2	high	1	7.5	1	4.4
